# Supplementary material for: Association of Vitamin D Supplementation with Glutathione Peroxidase (GPx) Activity, Interleukine-6 (IL-6) Levels, and Anxiety and Depression Scores in Patients with Post-COVID-19 Condition
Source: Int J Mol Sci. 2025 May 10;26(10):4582. doi: 10.3390/ijms26104582 (PMC12110956; doi:10.3390/ijms26104582)
Supplement: Supplementary file 1 [file ijms-26-04582-s001.zip]

Archive with 1 entries (1 files):
- ijms-3580683- supplementary.pdf
